# Supplementary material for: Nutritional and genetic variation in a core set of Ethiopian Tef (Eragrostis tef) varieties
Source: BMC Plant Biol. 2022 Apr 28;22:220. doi: 10.1186/s12870-022-03595-9 (PMC9047342; doi:10.1186/s12870-022-03595-9)
Supplement: Supplementary file 1 — Additional file 1. Twenty-four teff varieites use in study. [file 12870_2022_3595_MOESM1_ESM.xlsx]

## Sheet: Additional file 1
Suppl table 1: Variety information of the tef varieties used
Additional file 1: Twenty-four teff varieites use in study
Common Name	Variety Name	Year of Release	Days to maturity	Plant Height (cm)	Seed Color	Grain Yield (t/ha)
Abay	unknown	unknown	unknown	unknown	unknown	unknown
Abola	DZ-Cr-438 RIL7	2016	110-118	110-118	Very white	1.5-2.8
Ambo Toke	DZ-01-1278	1999/2000	86-116	75-112	Brown	1.7-2.4
Areka-1	DZ-01-974 X DZ-01-2788	2017	112-119	85-110	White	2.0-2.6
Boset	DZ-Cr-409-RIL50d	2012	75-86	75-90	Very white	1.9-2.6
Daga tef	DZ-01-2675	2005	112-123	47-91	Pale White	1.5-2.4
Dagim	DZ-Cr-438 RIL91A	2016	112-115	95.6	Very white	2.6-3.2
Dima	DZ-01-2423	2005	92-106	85-115	Brown	1.7-2.3
Dukem	DZ-01-974	1995	75-137	70-109	White	2.4-3.4
Etsub	DZ-01-3186	2008	95-105	87-112	White	1.9-2.4
Felagot	DZ-Cr-442 RIL77C	2017	118-112	108-112	Brown	2.2-2.9
Gibe	DZ-Cr-255	1993	114-126	63-116	White	2.0-2.6
Heber-1	DZ-Cr-419	2017	112-124	112-124	Very white	2.2-2.7
Kora	DZ-Cr-438	2014	110-117	99.77	Very white	2.0-2.8
Magna	DZ-01-196	1970	80-113	50-117	Very white	1.8-2.4
Negus	DZ-Cr-429 RIL.125	2017	112-116	112-116	Very white	2.0-2.6
Quncho	DZ-Cr-387 RIL355	2006	86-151	72-104	Very white	2.0-3.2
Simada	DZ-Cr-285 RIL295	2009	75-87	65-80	White	2.0-2.8
Tesfa	DZ-Cr-457 RIL-181	2017	103	91	Very white	2.0-2.5
Tseday	DZ-Cr-37	1984	82-90	67-92	White	1.8-2.5
Wellenkomi	DZ-01-787	1978	90-130	50-110	Pale White	2.4-3.0
Were-kiyu	Acc. 214746A	2014	94	94	White	1.6-2.2
