# Supplementary material for: Nutritional and genetic variation in a core set of Ethiopian Tef (Eragrostis tef) varieties
Source: BMC Plant Biol. 2022 Apr 28;22:220. doi: 10.1186/s12870-022-03595-9 (PMC9047342; doi:10.1186/s12870-022-03595-9)
Supplement: Supplementary file 2 — Additional file 2. Average elemental concentrations of three replicates of teff flour acid digested and measured by ICP-MS, phytate, and N levels measured by Dumas. [file 12870_2022_3595_MOESM2_ESM.xlsx]

## Sheet: Additional file 2
Additional file 2: Average elemental concentrations of three replicates of teff flour acid digested and measured by ICP-MS, phytate, and N levels measured by Dumas.
Line	Ca (mg/L)	K (mg/L)	Mg (mg/L)	P (mg/L)	S (mg/L)	Cd (µg/L)	Cu(µg/L)	Fe (mg/L)	Mn (µg/L)	Mo (µg/L)	Pb (µg/L)	Se (µg/L)	Ti (µg/L)	Zn (mg/L)	phytate	% N	Converted protein content
Abay	1036.82	3679.01	1301.39	2895.52	1106.29	1.33301	3761.57	22.5972	15265.7	481.49	12.5814	173.147	0.246377	16.7337	2.56448	1.31197	7.8062
Abola	1013.17	3505.27	1352.77	2921.02	1262.81	5.38974	4185.13	33.4014	52082.2	29.9963	80.4171	10.6065	0.961574	25.0119	1.40654	1.7755	10.5642
Ambo take	1077.72	3974.38	1289.76	3146.13	1082	3.13334	8226.2	38.5193	24848.3	1090.03	107.861	594.575	0.291164	19.3486	1.42598	1.29683	7.71616
Areka	1134.57	2739.92	1366.52	3328.41	1234.15	8.38452	3457.68	89.2777	78244.3	47.3405	34.5461	14.2505	0.845535	24.3116	1.2115	1.7222	10.2471
Baset	862.86	3304.02	1400.12	2820.74	1131.78	1.47201	4649.43	148.527	33571.9	233.973	38.7515	33.5897	0.886659	19.6983	1.41128	1.47843	8.79668
Daga tef	1093.09	3206.1	1249.78	2569.23	1266.25	16.7308	3258.92	142.134	59626.4	36.0216	306.326	10.4648	2.00305	25.8796	1.07735	1.83027	10.8901
Dagim	957.845	2764.31	1218.03	2455.38	1267.64	2.62472	4273.93	59.0611	18188	95.8429	84.6812	32.0779	0.757633	18.9593	1.31604	1.96887	11.7148
Dima	672.355	2366.07	859.044	1880.28	710.968	3.0296	5879.7	314.428	103312	14.5922	70.7799	12.3003	0.798609	15.288	1.38486	1.50307	8.94325
Dukem	957.943	2941.1	1402.38	2761.19	1200.23	4.03978	3302.75	50.8787	112272	11.0779	54.7386	15.5946	0.5645	20.6731	1.29307	1.43917	8.56304
Etsub	552.573	2350.38	849.217	1898.09	603.58	1.89418	4644.63	199.25	67159.1	19.3497	73.3168	11.5003	0.961673	14.8004	1.4055	1.30877	7.78716
Felagot	1083.8	2706.31	1148.89	2608.73	1101.98	10.4338	3047.58	54.6882	29567.7	126.302	61.8907	48.5478	0.808768	17.8963	2.16776	1.66693	9.91825
Gibe	1255.83	3462.86	1310.78	2889.04	1270.59	2.74926	4888.59	93.6265	34046.5	367.074	187.77	173.373	1.96038	21.0415	1.02474	1.3554	8.06463
Heber-1	1200.05	3958.12	1662.45	3580.99	1557.99	8.30642	4214.76	48.3159	82883.4	55.787	57.9904	15.1033	1.36847	29.1746	1.29886	1.71337	10.1945
Kora	1185.53	3651.44	1422.48	3343.09	1490.31	10.3202	4812.65	51.4499	53927.3	28.8815	77.684	12.7094	1.31887	24.9298	1.1196	1.69	10.0555
Magna	661.236	2680.8	1017.11	1896.03	966.251	0.908422	5796.33	82.297	43991.1	15.2526	27.066	7.31919	0.152331	18.0526	1.40921	1.7276	10.2792
Nigus	1014.63	2598.01	1109.19	2466.19	1229.01	7.5673	8286.01	54.8661	21524.7	126.734	83.3683	44.4366	0.564642	20.1162	0.831601	1.83663	10.928
Quncho	819.41	2891.56	1293.67	2541.4	1009.96	13.2433	2963.57	81.2342	50056	28.2796	418.976	11.4166	0.882252	22.5647	1.26906	1.82067	10.833
Simada	1124.38	2647.85	1334.34	3042.61	1211.03	12.5374	3159.4	115.002	79857.6	58.2127	76.0379	15.8859	0.946608	24.3307	1.0895	1.87673	11.1666
Tesfa	1180.21	3038	1327.11	3113.2	1210.64	13.4131	3172.09	55.5293	61432.8	74.4301	230.253	20.8747	0.668789	27.145	1.64138	1.88007	11.1864
Tseday	1149.8	2859.16	1449.56	3330.81	1281.91	10.7389	3401.23	52.247	86241.3	43.3568	56.7488	12.4786	1.02803	24.9281	1.34138	1.76997	10.5313
Welenkomi	1085.44	3609.39	1250.82	2761.17	1247.66	40.6576	4725.64	40.2159	141234	60.5747	91.5285	16.0433	1.10222	20.989	1.02469	1.45333	8.64733
Were-kiyu	1017.88	2960.9	1198.86	2933.37	1295.23	7.29896	3371.28	36.2776	59843.9	27.96	31.4425	9.40538	0.495893	23.6599	1.1748	1.85517	11.0382
Yilmana	950.187	3293.25	1217.2	2537.55	1159.19	10.5138	4896.62	684.24	111384	71.5121	316.869	20.0845	3.08471	19.9849	1.01295	1.51487	9.01346
Ziquala	1113.05	3615.28	1286.24	2634.18	1230.29	23.0641	2633.23	41.276	62787.9	22.2482	356.455	11.3849	0.732426	24.4817	0.945094	1.85507	11.0376
