# Supplementary material for: Nutritional and genetic variation in a core set of Ethiopian Tef (Eragrostis tef) varieties
Source: BMC Plant Biol. 2022 Apr 28;22:220. doi: 10.1186/s12870-022-03595-9 (PMC9047342; doi:10.1186/s12870-022-03595-9)
Supplement: Supplementary file 3 — Additional file 3. Average amounts of 12 phenolic compounds found in 24 teff varieties (μg/g flour) and 7 phenolics not found in significant quantities. [file 12870_2022_3595_MOESM3_ESM.xlsx]

## Sheet: Additional file 3
Additional file 3: Average amounts of 12 phenolic compounds found in twenty-four teff varieties (µg/g flour) and 7 phenolics not found in significant quantities
Line	Catechin	Cinnamic Acid	Ferulic Acid	Gallic Acid	Kaempferol	Kaempferol Glycoside	Myricetin	Protocatechuic Acid	Quercetin	Quercetin Glycoside	Salicylic Acid	Vanillic Acid
Abay	67.9586	13.5168	42.0261	0.361607	1.00491	37.6714	10.1563	27.3404	0.116098	54.8278	15.5198	2.59721
Abola	115.581	24.305	31.8826	0.363423	1.21092	26.9901	8.59331	16.6879	0.217164	102.673	12.7147	0.874726
Ambo toke	43.988	12.9054	18.0624	0.969047	0.0403916	127.926	1.78322	22.6413	0.846364	7.45069	13.2321	1.83203
Areka	113.865	3.49284	13.1956	0.430179	2.29605	8.05347	6.09054	6.78439	0.1313	54.8154	16.2372	1.48052
Baset	50.7023	24.6465	43.9453	0.318633	0.527984	53.1071	10.5387	27.6842	2.60362	60.0368	20.5227	1.56544
Daga tef	114.078	17.6998	25.9587	0.640662	0.904606	37.5042	11.3385	27.357	0.0781772	60.8788	10.8896	0.93441
Dagim	52.5116	12.1785	12.4879	0.618462	0.791557	50.6807	4.6819	12.96	0.244445	1.26672	15.912	0.311117
Dima	30.2649	5.85888	10.3833	0.124273	0.0470276	39.3083	17.239	44.4405	0.00348609	0.899757	32.8203	0.052362
Dukem	110.65	1.51171	6.87389	0.550491	0.168687	45.0008	1.80314	16.9421	0.100217	1.65766	19.2344	0.390071
Etsub	45.0543	2.15185	9.67657	0.455157	0.185991	74.3337	1.97161	22.0871	0.151525	2.01479	17.5464	1.08654
Felagot	38.9689	11.303	11.427	0.512077	0.337962	54.1283	1.88511	44.7793	0.119103	0.45967	9.51423	0.218626
Gibe	45.0387	13.0306	14.2921	0.284226	0.0169388	64.1602	3.34634	23.6841	1.59626	5.15598	23.2111	1.5653
Heber-1	52.4288	9.47393	21.0728	0.81163	0.258079	76.2299	4.08369	8.17149	0.337282	5.09404	13.6166	1.71854
Kora	151.401	4.78435	26.421	0.43989	0.957381	10.5726	5.77825	15.1478	0.378987	36.3948	27.5353	2.02951
Magna	54.4755	21.3627	35.8846	0.515121	0.457455	205.788	8.29877	26.0211	1.349	7.21929	15.7352	1.46425
Nigus	79.427	14.8221	23.7703	0.924486	1.71078	44.9013	10.033	20.8204	0.0822227	73.0436	19.7734	1.63485
Quncho	120.152	19.3291	45.5762	0.543323	0.400752	15.1737	16.9812	17.3524	0.0920621	105.414	17.7279	1.12618
Simada	162.041	8.15177	16.236	0.562482	1.43542	17.3717	4.78485	23.1312	0.17612	76.6613	21.4508	1.25937
Tesfa	172.246	10.0302	25.5564	0.590184	1.04396	7.89234	9.18998	12.1445	0.0432833	73.0301	17.2954	0.970789
Tseday	183.19	7.37399	13.6158	0.487246	0.798762	4.91957	5.61096	14.3021	0.165576	2.01637	11.2521	0.5791
Welenkomi	66.9908	10.1438	20.5508	0.459743	0.179237	152.832	2.93868	21.0973	0.783367	3.18249	18.5861	2.54514
Were-kiyu	46.2174	2.12561	4.68858	0.415178	0.449682	9.19416	0.818565	22.8349	0.286551	1.10493	20.6877	0.061602
Yilmana	27.4149	8.56238	18.0004	0.738909	0.117408	53.6386	4.65575	30.0209	0.0930495	22.7187	20.2418	0.281579
Ziquala	50.0971	12.4931	19.4717	0.190492	0	61.2551	7.90582	7.17281	0.636244	5.41005	19.5642	0.338866
Mean	83.1143	11.3022	21.294	0.512788	0.639248	53.2764	6.6878	21.3169	0.442979	31.8094	17.9509	1.12159
Phenolic compunds not detected:
Cyanidin
Cyanidin glycoside
Delphinidin
Delphinidin glycoside
Flavone
Pelagonidin
p-Coumaric Acid
