# Supplementary material for: Nutritional and genetic variation in a core set of Ethiopian Tef (Eragrostis tef) varieties
Source: BMC Plant Biol. 2022 Apr 28;22:220. doi: 10.1186/s12870-022-03595-9 (PMC9047342; doi:10.1186/s12870-022-03595-9)
Supplement: Supplementary file 4 — Additional file 4. Correlations between phenolic compunds, phytate and Fe. [file 12870_2022_3595_MOESM4_ESM.xlsx]

## Sheet: Addtional file 4
Additional file 4: Correlations between phenolic compunds, phytate and Fe
Pearson correlations	Catechin	Cinnamic Acid	Ferulic Acid	Gallic Acid	Kaempferol	Kaempferol Glycoside	Myricetin	Protocatechuic Acid	Quercetin	Quercetin Glycoside	Salicylic Acid	Vanillic Acid	Fe	Phytate
Catechin	1	-0.0753791	0.142902	0.0560598	0.566718	-0.511265	0.150358	-0.440674	-0.319006	0.520298	-0.12309	0.0998368	-0.32	-0.07
Cinnamic acid	-0.0753791	1	0.781669	0.0236254	0.0388544	0.278419	0.480486	0.1	0.492021	0.5	-0.308528	0.23	-0.13	0.1
Ferulic acid	0.142902	0.781669	1	-0.0210027	0.152597	0.113689	0.612464	-0.0350581	0.351533	0.65	-0.123202	0.51	-0.12	0.25
Gallic acid	0.0560598	0.0236254	-0.0210027	1	0.140342	0.179925	-0.262031	-0.159137	-0.221511	0.09	-0.43	0.18	0.04	-0.14
Kaempferol	0.566718	0.0388544	0.152597	0.140342	1	-0.445347	0.170556	-0.319154	-0.280386	0.62	-0.15	0.23	-0.24	0
K. glycoside	-0.511265	0.278419	0.113689	0.179925	-0.445347	1	-0.209484	0.165852	0.454976	-0.43	-0.14	0.34	-0.02	-0.03
Myricetin	0.150358	0.480486	0.612464	-0.262031	0.170556	-0.209484	1	0.166319	-0.0446304	0.56	0.26	0	0.12	0.06
Protocatechuic Acid	-0.440674	0.104742	-0.0350581	-0.159137	-0.319154	0.165852	0.166319	1	0.0738594	-0.16	0.19	-0.19	0.4	0.36
Quercetin	-0.319006	0.492021	0.351533	-0.221511	-0.280386	0.454976	-0.0446304	0.0738594	1	-0.12	0.12	0.32	-0.08	-0.1
Quercetin glycoside	0.520298	0.498664	0.646215	0.0865814	0.622902	-0.430681	0.561629	-0.160831	-0.117386	1	-0.08	0.24	-0.08	0.01
Salicylic acid	-0.12309	-0.308528	-0.123202	-0.42849	-0.150229	-0.141268	0.263552	0.18618	0.118381	-0.0805774	1	-0.04	0.32	-0.34
Vanillic acid	0.0998368	0.228803	0.514368	0.176911	0.227719	0.338148	0.00314576	-0.19267	0.324218	0.243829	-0.0410386	1	-0.33	0.12
Fe	-0.318154	-0.125977	-0.117594	0.0373795	-0.240098	-0.0170644	0.118947	0.40371	-0.0842203	-0.082445	0.318801	-0.330929	1	-0.2
Phytate	-0.0746562	0.0973983	0.251719	-0.144428	-0.00386251	-0.0289239	0.0554057	0.357333	-0.102551	0.0140369	-0.343865	0.119163	-0.203287	1
