# Supplementary material for: Nutritional and genetic variation in a core set of Ethiopian Tef (Eragrostis tef) varieties
Source: BMC Plant Biol. 2022 Apr 28;22:220. doi: 10.1186/s12870-022-03595-9 (PMC9047342; doi:10.1186/s12870-022-03595-9)
Supplement: Supplementary file 5 — Additional file 5. SNP and INDEL variants relative to var. Dabbi for each of the 24 teff varieties sequenced. [file 12870_2022_3595_MOESM5_ESM.xlsx]

## Sheet: Additional file 5
Additional file 5: SNP and INDEL variants relative to var. Dabbi for each of the twenty-four teff varieties sequenced.
variety name	SNPs	INDELs
Abay	1862330	434595
Abola	1865511	438325
Ambo toke	1853901	434433
Areka-1	1567966	375907
Boset	1743688	401467
Dagim	1807775	422498
Dega Tef	2076373	493834
Dima	2115202	495477
Dukem	1773756	411539
Etsub	1961647	462686
Felagot	1793789	424872
Gibe	1901627	446243
Herber	1775489	420036
Kora	1785108	424286
Magna	1841766	429478
Negus	1687352	397650
Quncho	1805406	426960
Simada	1657550	390427
Tesfa	1581906	369726
Tseday	1822745	427665
Wellenkomi	2177732	520234
Were-kiyu	1859846	439694
Yilmana	2372903	343257
Ziquala	1945329	459356
Unique	3193582	897272
