# Supplementary material for: Nutritional and genetic variation in a core set of Ethiopian Tef (Eragrostis tef) varieties
Source: BMC Plant Biol. 2022 Apr 28;22:220. doi: 10.1186/s12870-022-03595-9 (PMC9047342; doi:10.1186/s12870-022-03595-9)
Supplement: Supplementary file 6 — Additional file 6. Variants identified in the coding regions of teff ZIP type transporters. [file 12870_2022_3595_MOESM6_ESM.xlsx]

## Sheet: Additional file 6
Additional file 6: Variants identified in the coding regions of teff ZIP type transporters
	Closest rice homolog	INDEL or SNP total	5 Prime UTR	synonomous	in frame insertion/deletion	intron	misssense	frameshift	3 prime UTR	Other
Et_s13047-0.19-1.mrna1	IRT1	14	0	4	2	6	0	0	0	2
Et_s13047-0.3-1.mrna1	IRT1	0	0	0	0	0	0	0	0	0
Et_s13047-0.1-1.mrna1	IRT2	3	0	0	0	0	1	0	0	2
Et_s13047-0.2-1.mrna1	IRT2	1	0	0	0	0	0	1	0	0
Et_s9539-0.44-1.mrna1	IRT2	48	0	7	0	36	5	0	0	0
Et_s326-2.15-1.mrna1	ZIP1	2	0	0	0	1	1	0	0	0
Et_s3548-1.55-1.mrna1	ZIP1	1	0	0	0	0	0	1	0	0
Et_s1984-1.23-1.mrna1	ZIP10	3	0	1	0	1	0	1	0	0
Et_s4603-0.34-1.mrna1	ZIP10	13	0	0	1	3	2	1	0	6
Et_s4603-0.36-1.mrna1	ZIP10	33	0	9	2	11	8	1	0	2
Et_s4249-0.30-1.mrna1	ZIP11	13	8	0	0	5	0	0	0	0
Et_s709-0.29-1.mrna1	ZIP11	20	12	2	1	5	0	0	0	0
Et_s2913-0.38-1.mrna1	ZIP12	10	2	2	0	6	0	0	0	0
Et_s3714-1.32-1.mrna1	ZIP12	3	0	0	0	2	1	0	0	0
Et_s889-0.15-1.mrna1	ZIP12	8	0	4	0	1	2	0	1	0
Et_s1236-0.8-1.mrna1	ZIP2	22	0	6	0	16	0	0	0	0
Et_s2714-0.31-1.mrna1	ZIP2	6	0	2	1	3	0	0	0	0
Et_s3096-1.68-1.mrna1	ZIP3	2	0	0	0	2	0	0	0	0
Et_s1795-0.34-1.mrna1	ZIP4	34	0	12	0	6	8	1	0	7
Et_s9696-0.44-1.mrna1	ZIP4	10	0	3	0	3	2	1	0	1
Et_s3010-0.36-1.mrna1	ZIP5	0	0	0	0	0	0	0	0	0
Et_s5497-0.18-1.mrna1	ZIP5	5	0	0	0	1	3	1	0	0
Et_s3579-1.35-1.mrna1	ZIP6	21	0	6	0	0	10	1	0	4
Et_s8589-1.2-1.mrna1	ZIP6	15	0	2	0	13	0	0	0	0
Et_s2829-0.13-1.mrna1	ZIP7	1	0	0	0	0	0	0	1	0
Et_s4134-0.18-1.mrna1	ZIP7	14	0	0	1	4	5	0	3	1
Et_s1518-0.4-1.mrna1	ZIP8	3	0	0	0	3	0	0	0	0
Et_s3533-0.3-1.mrna1	ZIP8	10	0	8	0	0	0	1	0	1
Et_s5205-0.22-1.mrna1	ZIP8	8	0	2	0	6	0	0	0	0
Et_s5712-1.39-1.mrna1	ZIP8	7	0	0	2	5	0	0	0	0
Et_s3010-0.37-1.mrna1	ZIP9	9	0	0	0	5	3	1	0	0
Et_s5497-0.14-1.mrna1	ZIP9	16	0	10	0	3	1	1	0	1
Total		355	22	80	10	147	52	12	5	27
Percent total			0.0619718	0.225352	0.028169	0.414085	0.146479	0.0338028	0.0140845	0.0760563
