# Supplementary material for: Nutritional and genetic variation in a core set of Ethiopian Tef (Eragrostis tef) varieties
Source: BMC Plant Biol. 2022 Apr 28;22:220. doi: 10.1186/s12870-022-03595-9 (PMC9047342; doi:10.1186/s12870-022-03595-9)
Supplement: Supplementary file 7 — Additional file 7. Variants identified in the coding regions of teff HMA type transporters. [file 12870_2022_3595_MOESM7_ESM.xlsx]

## Sheet: Additional file 7
Additional file 7: Variants identified in the coding regions of teff HMA type transporters
	Closest rice homolog	INDEL or SNP total	5 Prime UTR	synonomous	in frame insertion/deletion	intron	misssense	frameshift	3 prime UTR	Other
Et_s1859-0.32-1.mrna1		17	0	8	0	4	4	0	0	0
Et_s1859-0.32-2.mrna1		2	0	0	1	1	0	0	0	0
Et_s1976-1.31-1.mrna1	HMA6	23	0	0	0	21	0	0	1	1
Et_s2913-0.28-1.mrna1	HMA4	29	0	11	0	14	3	0	0	1
Et_s3091-2.42-1.mrna1	HMA5	20	0	2	0	12	3	2	0	1
Et_s3193-0.29-1.mrna1		34	0	7	1	13	9	1	0	3
Et_s3213-0.29-1.mrna1		17	0	5	2	2	1	0	0	7
Et_s4107-1.26-1.mrna1	HMA2	4	0	0	0	2	1	0	0	1
Et_s462-1.43-1.mrna1	HMA5	37	0	4	1	27	4	0	0	1
Et_s494-1.32-1.mrna1	HMA6	36	1	3	1	4	0	0	27	0
Et_s5712-1.38-1.mrna1	HMA1	24	0	3	1	4	7	0	0	4
Et_s6192-0.14-1.mrna1	HMA9	19	0	5	3	8	3	0	0	0
Et_s7505-0.33-1.mrna1	HMA2	4	0	0	0	2	1	0	0	1
Et_s9972-1.46-1.mrna1	HMA9	32	0	1	0	29	1	0	1	0
Total mutations		298	1	49	10	143	37	3	29	20
Percentage of total mutations			0.0033557	0.16443	0.033557	0.479866	0.124161	0.0100671	0.0973154	0.0671141
