# Supplementary material for: Nutritional and genetic variation in a core set of Ethiopian Tef (Eragrostis tef) varieties
Source: BMC Plant Biol. 2022 Apr 28;22:220. doi: 10.1186/s12870-022-03595-9 (PMC9047342; doi:10.1186/s12870-022-03595-9)
Supplement: Supplementary file 8 — Additional file 8. Genotype of SNP in the second intron of Et_s3159-0.29-1.mrna1 in the varieties tested. Where WT is a T and mut is a G. [file 12870_2022_3595_MOESM8_ESM.xlsx]

## Sheet: Additional file 8
Additional file 8: Genotype of SNP in the second intron of Et_s3159-0.29-1.mrna1 in the varieties tested. Where WT is a T and mut is a G.
variety name	SNPs
Abay	het
Abola	het
Ambo toke	mut
Areka-1	het
Boset	WT
Dagim	het
Dega Tef	het
Dima	mut
Dukem	mut
Etsub	mut
Felagot	mut
Gibe	mut
Herber	mut
Kora	mut
Magna	mut
Negus	WT
Quncho	WT
Simada	WT
Tesfa	WT
Tseday	het
Wellenkomi	mut
Were-kiyu	mut
Yilmana	het
Ziquala	mut
